# Supplementary material for: Antioxidant and Antidiabetic Properties of a Thinned-Nectarine-Based Nanoformulation in a Pancreatic β-Cell Line
Source: Antioxidants (Basel). 2023 Dec 31;13(1):63. doi: 10.3390/antiox13010063 (PMC10812739; doi:10.3390/antiox13010063)
Supplement: Supplementary file 1 [file antioxidants-13-00063-s001.zip]

Archive with 1 entries (1 files):
- antioxidants-2746410-supplementary.pdf
